# Supplementary material for: Effects of fire disturbance on soil respiration in the non-growing season in a Larix gmelinii forest in the Daxing'an Mountains, China
Source: PLoS One. 2017 Jun 30;12(6):e0180214. doi: 10.1371/journal.pone.0180214 (PMC5493367; doi:10.1371/journal.pone.0180214)
Supplement: S1 Data — (XLSX) [file pone.0180214.s001.xlsx]

## Sheet: Soil temperature 
Annual soil temperature in control,low, and high buen severity sites
Soil temperature	Control	Stdev	Low	Stdev	High	Stdev
May	2.5777	0.8914	4.171	2.1285	2.9736	1.1606
Jun	7.3577	1.5646	9.8323	0.8753	8.186	1.7465
Jul	17.3749	0.9774	17.4768	0.0761	17.8674	2.0135
Aug	18.9897	1.1144	19.4656	1.3446	18.3665	2.1245
Sep	5.6857	0.4741	5.6824	0.7824	7.6487	1.8756
Oct	0.7346	0.3143	0.8584	0.3327	1.3478	0.2588
Nov	-0.32	0.1924	-0.46	0.493	-2.18	0.5718
Dec	-5.16	0.5727	-5.9	0.1871	-9.18	0.968
Jan	-9.66	0.2408	-8.92	0.2387	-13.02	0.9203
Feb	-11.24	0.4775	-10.54	0.2302	-15.4	0.6481
Mar	-7.1	0.2915	-7.78	1.0426	-11.02	0.1643
Apr-E	-3.62	0.0837	-3.24	0.2702	-4.66	0.3362
Apr-M	0.12	0.1095	0.1	0.2	1.48	0.4266
Apr-L	0.34	0.2408	1.16	0.5639	1.98	0.8983

## Sheet: Soil respiration
Annual soil respiration in control,low, and high buen severity sites
Soil Respiration	Control	Stdev	Low	Stdev	High	Stdev
May	1.8714	0.5143	1.2587	0.418	1.58	0.339
Jun	4.8793	1.2198	3.7443	1.314	2.7547	0.7874
Jul	8.5607	2.663	7.1913	1.5452	6.2358	1.0841
Aug	6.607	2.5868	5.5225	1.8806	5.4268	1.8949
Sep	1.744	0.4044	0.932	0.4672	1.2873	0.4806
Oct	0.7218	0.2789	0.666	0.2209	0.2582	0.1036
Nov	0.4953	0.1359	0.348	0.1374	0.15	0.0464
Dec	0.222	0.1016	0.258	0.1112	0.036	0.0114
Jan	0.1307	0.0237	0.052	0.0239	0.026	0.0152
Feb	0.0293	0.0153	0.03	0.01	0.014	0.0054772
Mar	0.0487	0.015	0.064	0.0167	0.024	0.0054772
Apr-E	0.1852	0.0485	0.126	0.0472	0.04	0.0332
Apr-M	1.088	0.0829	0.792	0.2205	0.62	0.057
Apr-L	1.11	0.1614	1.03	0.2401	0.952	0.1597

## Sheet: Soil water equivlalent
Annual soil water equivalent in control,low, and high buen severity sites
Soil water equivalent	Control	Stdev	Low	Stdev	High	Stdev
Nov	12.1625	0.9608	9.7394	0.1974	5.0814	0.0641
Dec	11.86	0.5079	12.58	1.1946	9.78	0.9391
Jan	14	1.0223	13.78	0.8927	13.58	0.6979
Feb	16.5	0.8216	14.56	1.8091	16.04	1.9424
Mar	18.2	1.243	18.9	1.9144	18.2	2.0149

## Sheet: Snow-covering and snow free Rs
Snow-covering and snow free Rs in control, low, and high burn seveirty sites
Soil respiration	Snow-covering control	Stdev	Snow free control	Stdev	Snow-covering low	Stdev	Snow free low	Stdev	Snow-covering high	Stdev	Snow free high free	Stdev
Nov	0.495	0.136	0.142	0.089	0.348	0.137	0.2433	0.0115	0.15	0.046	0.1667	0.0651
Dec	0.222	0.102	0.124	0.023	0.258	0.111	0.0767	0.0379	0.036	0.011	0.13	0.0721
Jan	0.131	0.024	0.026	0.008	0.052	0.024	0.0333	0.0208	0.026	0.015	0.0433	0.0153
Feb	0.029	0.015	0.046	0.004	0.03	0.01	0.0333	0.0115	0.014	0.005	0.0267	0.0289
Mar	0.049	0.015	0.041	0.028	0.064	0.017	0.0467	0.0321	0.024	0.005	0.0433	0.0153
Apr-E	0.185	0.049	0.298	0.046	0.126	0.047	0.23	0.08	0.04	0.033	0.23	0.04
Apr-M	1.088	0.083	0.684	0.006	0.792	0.22	0.4967	0.1201	0.62	0.057	0.91	0.2773
Apr-L	1.11	0.161	0.81	0.1476	1.03	0.24	0.57	0.0361	0.952	0.16	0.4833	0.0208

## Sheet: Snow-covering and snow free T
Snow-covering and snow free T in control, low, and high severity sites
T	Snow-covering control	Stdev	Snow free control	Stdev	Snow-covering low	Stdev	Snow free low	Stdev	Snow-covering high	Stdev	Snow free high free	Stdev
Nov	-0.32	0.1924	-2.3222	0.1347	-0.46	0.493	-1.9667	0.4509	-2.18	0.5718	-2.1	0.4359
Dec	-5.16	0.5727	-8.6	0.7	-5.9	0.1871	-9.5667	0.4933	-9.18	0.968	-12.0667	0.1528
Jan	-9.66	0.2408	-13.7333	0.5033	-8.92	0.2387	-15.0667	0.7506	-13.02	0.9203	-18.3667	0.3055
Feb	-11.24	0.4775	-14.1333	0.0577	-10.54	0.2302	-13.8333	0.4509	-15.4	0.6481	-17.0667	0.6807
Mar	-7.1	0.2915	-7.6667	0.1155	-7.78	1.0426	-6.9	0.1	-11.02	0.1643	-8.9333	0.8622
Apr-E	-3.62	0.0837	-2.7	0.1	-3.24	0.2702	-2.5	0.2646	-4.66	0.3362	-3.4333	0.3512
Apr-M	0.12	0.1095	0.2333	0.0577	0.1	0.2	0.2333	0.0577	1.48	0.4266	0.8	0.2646
Apr-L	0.34	0.2408	1.0667	0.6351	1.16	0.5639	1.9333	0.3055	1.98	0.8983	2.5333	0.6658

## Sheet: T and SWE data
The relationship between soil temperature and snow water equivalent in control, low, and high burn severity sites
Control T	Control SWE	Low T	Low SWE	High T	High SWE
-0.3667	12.1154	-1.3	12.3507	-2.3	9.5277
-0.6333	11.6449	-0.1	11.2921	-1.8	5.2932
-0.3	11.0568	-0.2	8.469	-3	4.9403
-0.2333	12.7036	-0.5	8.8219	-1.5	4.9403
-0.1333	13.2917	-0.2	7.7633	-2.3	4.2345
-5.3	11.7626	-5.9	11.9978	-8.5	10.2334
-4.9	11.6449	-5.6	11.2921	-8.6	8.8219
-4.3	12.2331	-5.9	12.3507	-8.5	10.2334
-5.6	12.4683	-6.1	12.7036	-9.6	10.9392
-5.7	11.1744	-6	14.4679	-10.7	8.8219
-9.6	13.7622	-8.6	13.4093	-11.8	13.0564
-10	14.5856	-8.8	14.1151	-13.1	13.7622
-9.8	12.3507	-9.2	15.1737	-14.2	12.7036
-9.5	14.1151	-8.9	13.0564	-13.5	14.4679
-9.4	15.0561	-9.1	13.0564	-12.5	13.7622
-12	16.1147	-10.3	16.5852	-16	15.1737
-11	17.8791	-10.7	11.9978	-14.7	17.9967
-11.4	15.7618	-10.3	15.8795	-15.7	13.0564
-11	16.2323	-10.6	13.7622	-14.7	16.5852
-10.8	16.4676	-10.8	14.4679	-15.9	17.291
-6.7	19.9964	-9.6	15.8795	-10.9	18.7025
-7.4	17.9967	-7.2	19.4082	-11.2	20.114
-7.3	16.4676	-7.3	18.3496	-11.1	18.3496
-7.2	18.3496	-7.1	20.114	-10.8	14.8208
-6.9	18.232	-7.7	20.8197	-11.1	19.0553
